# Supplementary material for: In Vitro and In Silico Assessments of Curcuminoids and Turmerones from Curcuma longa as Novel Inhibitors of Leishmania infantum Arginase
Source: Pharmaceuticals (Basel). 2025 Jun 6;18(6):851. doi: 10.3390/ph18060851 (PMC12195615; doi:10.3390/ph18060851)
Supplement: Supplementary file 1 [file pharmaceuticals-18-00851-s001.zip]

Archive with 1 entries (1 files):
- pharmaceuticals-3656663-supplementary.pdf
